# Supplementary material for: Data on Vietnamese patients׳ behavior in using information sources, perceived data sufficiency and (non)optimal choice of health care provider
Source: Data Brief. 2016 May 10;7:1687–95. doi: 10.1016/j.dib.2016.04.066 (PMC5063815; doi:10.1016/j.dib.2016.04.066)
Supplement: Supplementary file 2 — Supplementary material [file mmc2.zip]

Archive with 1 entries (1 files):
- DIB healthinfo.rar
